# Supplementary material for: Impact of intestinal bacteria on biofilm formation, motility, virulence, and gene expression in Vibrio parahaemolyticus
Source: Microbiol Spectr. 2025 Jul 7;13(8):e00789-25. doi: 10.1128/spectrum.00789-25 (PMC12323305; doi:10.1128/spectrum.00789-25)
Supplement: Table S1 — All DEGs. [file spectrum.00789-25-s0001.xls]

## Sheet: VP-Ec_VS_VP_significant_anno
Table S1. All DEGs
locus_tag	old_locus_tag	GeneName	FoldChange	Product
VP_RS00010	VP0002	mnmE	0.4863	tRNA uridine-5-carboxymethylaminomethyl(34) synthesis GTPase MnmE
VP_RS00075	VP0018		0.1496	Hsp20 family protein
VP_RS00085	VP0020		0.2974	alpha-amylase
VP_RS00260	VP0048		0.3034	ABC transporter substrate-binding protein
VP_RS00265	VP0049		0.4252	ABC transporter permease
VP_RS00270	VP0050		0.3638	ABC transporter permease
VP_RS00275	VP0051		0.4312	SPOR domain-containing protein
VP_RS00290	VP0055		0.3305	sigma-70 family RNA polymerase sigma factor
VP_RS00315	VP0060		0.2874	multidrug transporter subunit MdtJ
VP_RS00320	VP0061		0.2239	multidrug transporter
VP_RS00325	VP0062	edd	0.2964	phosphogluconate dehydratase
VP_RS00330	VP0063		0.2654	gluconokinase
VP_RS00340	VP0065		0.3949	bifunctional 4-hydroxy-2-oxoglutarate aldolase/2-dehydro-3-deoxy-phosphogluconate aldolase
VP_RS00360	VP0069		0.4716	23S rRNA (adenine(2030)-N(6))-methyltransferase RlmJ
VP_RS00365	VP0070	prlC	0.463	oligopeptidase A
VP_RS00575	VP0117	gepA	0.2919	EAL domain-containing protein
VP_RS00580	VP0118	glnG	0.3855	nitrogen regulation protein NR(I)
VP_RS00735	VP0149		0.2042	hypothetical protein
VP_RS00740	VP0150		0.498	RNA-binding transcriptional accessory protein
VP_RS00805	VP0163		0.474	energy transducer TonB
VP_RS00955	VP0195		2.003	diacylglycerol kinase
VP_RS01130	VP0230		2.0012	glycosyltransferase family 4 protein
VP_RS01190	VP0242		6.2934	DUF3135 domain-containing protein
VP_RS01325	VP0271	rpsH	0.4675	30S ribosomal protein S8
VP_RS01360	VP0278	rpmJ	0.1992	50S ribosomal protein L36
VP_RS01430	VP0292	cysD	9.0177	sulfate adenylyltransferase subunit CysD
VP_RS01435	VP0293	cysN	7.1478	sulfate adenylyltransferase subunit CysN
VP_RS01440	VP0295		5.2618	SLC13 family permease
VP_RS01445	VP0296	cysC	5.0916	adenylyl-sulfate kinase
VP_RS01470	VP0302		2.139	DUF2796 domain-containing protein
VP_RS01475	VP0303		2.0428	DUF2607 domain-containing protein
VP_RS01655	VP0342	leuD	0.3825	3-isopropylmalate dehydratase small subunit
VP_RS01660	VP0343	leuC	0.2399	3-isopropylmalate dehydratase large subunit
VP_RS01665	VP0344	leuB	0.2723	3-isopropylmalate dehydrogenase
VP_RS01670	VP0346	leuA	0.371	2-isopropylmalate synthase
VP_RS01750	VP0363		0.2414	glycerol dehydrogenase
VP_RS01755	VP0364	dhaK	0.3963	dihydroxyacetone kinase subunit DhaK
VP_RS01760	VP0365	dhaL	0.3719	dihydroxyacetone kinase ADP-binding subunit DhaL
VP_RS01765	VP0366	ptsP	0.4421	phosphoenolpyruvate--protein phosphotransferase
VP_RS01815	VP0377		2.319	helix-turn-helix transcriptional regulator
VP_RS02020	VP0421		0.4835	methyl-accepting chemotaxis protein
VP_RS02035	VP0425	vpoC	2.5375	efflux RND transporter outer membrane protein VpoC
VP_RS02250	VP0471	carB	0.4455	carbamoyl-phosphate synthase large subunit
VP_RS02255	VP0472		3.2755	hypothetical protein
VP_RS02260	VP0473		2.4484	hypothetical protein
VP_RS02300	VP0481		0.4091	FAD-dependent oxidoreductase
VP_RS02305	VP0482	gltB	0.4212	glutamate synthase large subunit
VP_RS02310	VP0483		0.2969	glutamate synthase subunit beta
VP_RS02315	VP0484	gltB	0.2565	glutamate synthase large subunit
VP_RS02345	VP0491		2.0277	DUF3293 domain-containing protein
VP_RS02570	VP0540		0.1322	carbon starvation protein A
VP_RS02580	VP0542		2.6033	hypothetical protein
VP_RS02645	VP0556	raiA	2.3893	ribosome-associated translation inhibitor RaiA
VP_RS02700	VPt012		0.079	tRNA-Asp
VP_RS02980	VP0620		0.3791	GPR1/FUN34/YaaH family transporter
VP_RS03005	VP0625		3.2261	hypothetical protein
VP_RS03010	VP0626		2.2055	lipase family protein
VP_RS03060	VP0637		2.5608	hypothetical protein
VP_RS03115	VP0648	recN	2.9834	DNA repair protein RecN
VP_RS03135	VP0652		0.4968	dicarboxylate/amino acid:cation symporter
VP_RS03150	VP0656		2.0396	prepilin-type N-terminal cleavage/methylation domain-containing protein
VP_RS03190	VP0666	purL	0.3006	phosphoribosylformylglycinamidine synthase
VP_RS03195	VP0667		2.3313	DUF3622 domain-containing protein
VP_RS03300	VP0688	xseB	2.0994	exodeoxyribonuclease VII small subunit
VP_RS03310	VP0690		0.4313	flagellar motor protein MotB
VP_RS03320	VP0692		0.4202	transcriptional regulator GcvA
VP_RS03405	VP0710	treB	0.4244	PTS trehalose transporter subunit IIBC
VP_RS03410	VP0711	treC	0.4082	alpha%2Calpha-phosphotrehalase
VP_RS03415	VP0712		0.3278	hypothetical protein
VP_RS03425	VP0714		6.166	YitT family protein
VP_RS03570	VPt022		2.9049	tRNA-Met
VP_RS03740	VP0757		0.4392	DUF411 domain-containing protein
VP_RS03745	VP0758		0.2598	heavy metal translocating P-type ATPase
VP_RS03765	VP0764		2.1902	OmpA family protein
VP_RS03770	VP0766		0.2496	hypothetical protein
VP_RS03785	VP0768		0.4859	membrane protein
VP_RS03790	VP0769	flgP	0.3937	flagellar assembly lipoprotein FlgP
VP_RS03825	VP0776	flgC	0.4573	flagellar basal body rod protein FlgC
VP_RS03830	VP0777	flgD	0.4638	flagellar hook assembly protein FlgD
VP_RS03835	VP0778	flgE	0.3902	flagellar hook protein FlgE
VP_RS03840	VP0780		0.4278	flagellar basal body rod protein FlgF
VP_RS03845	VP0781	flgG	0.1999	flagellar basal-body rod protein FlgG
VP_RS03850	VP0782	flgH	0.3101	flagellar basal body L-ring protein FlgH
VP_RS03855	VP0783		0.3786	flagellar basal body P-ring protein FlgI
VP_RS03860	VP0784	flgJ	0.3824	flagellar assembly peptidoglycan hydrolase FlgJ
VP_RS03875	VP0788		0.4745	flagellin
VP_RS03880	VP0790		0.3536	flagellin
VP_RS03930	--		2.8991	hypothetical protein
VP_RS03980	VP0816	yfcE	2.2882	phosphodiesterase
VP_RS03985	VP0817		0.429	SelT/SelW/SelH family protein
VP_RS04020	VP0824		0.2239	peptide MFS transporter
VP_RS04170	VP0857		2.0614	ferrous iron transport protein A
VP_RS04250	VP0874	minC	2.4759	septum site-determining protein MinC
VP_RS04290	VP0881		0.4309	beta-ketoacyl-ACP synthase
VP_RS04300	VP0883		0.4569	hotdog family protein
VP_RS04365	VP0896		2.2823	1-acyl-sn-glycerol-3-phosphate acyltransferase
VP_RS04435	VP0911		3.7388	TRAP transporter small permease
VP_RS04605	VPt042		2.1119	tRNA-Tyr
VP_RS04685	VP0955		2.6091	ferredoxin family protein
VP_RS04715	VP0963		0.3828	methyl-accepting chemotaxis protein
VP_RS04900	VP1004	rsmS	0.3954	pleiotropic regulatory protein RsmS
VP_RS04940	VP1012	cspD	2.268	cold shock domain-containing protein CspD
VP_RS04955	VP1015		2.0818	serine hydrolase
VP_RS05020	VP1028		0.2661	TfoX/Sxy family DNA transformation protein
VP_RS05210	VP1070		2.4149	L-alanine exporter AlaE
VP_RS05220	VP1071		2.2936	site-specific integrase
VP_RS05505	VP1132		2.4999	inosine/guanosine kinase
VP_RS05515	VP1134	tet(35)	0.2834	tetracycline efflux Na+/H+ antiporter family transporter Tet(35)
VP_RS05540	VP1139		0.4436	histidinol-phosphate transaminase
VP_RS05545	VP1140	hisB	0.437	bifunctional histidinol-phosphatase/imidazoleglycerol-phosphate dehydratase HisB
VP_RS05565	VP1144		0.4487	bifunctional phosphoribosyl-AMP cyclohydrolase/phosphoribosyl-ATP diphosphatase HisIE
VP_RS05675	VP1168		0.3755	ATP-binding cassette domain-containing protein
VP_RS05700	VP1173	pspA	0.3351	phage shock protein PspA
VP_RS05705	VP1174	pspB	0.3894	envelope stress response membrane protein PspB
VP_RS05710	VP1175	pspC	0.4238	envelope stress response membrane protein PspC
VP_RS05735	VP1180		3.2138	lipase secretion chaperone
VP_RS05740	VP1181		4.053	triacylglycerol lipase
VP_RS05755	VP1184		0.4525	sodium-dependent transporter
VP_RS05775	VP1188		3.1662	hybrid-cluster NAD(P)-dependent oxidoreductase
VP_RS05780	VP1189	hcp	3.6879	hydroxylamine reductase
VP_RS05800	VP1194		0.4861	ATP-binding cassette domain-containing protein
VP_RS05860	VP1207	ushA	2.7818	bifunctional UDP-sugar hydrolase/5'-nucleotidase UshA
VP_RS05865	VP1208		2.06	GNAT family N-acetyltransferase
VP_RS05950	VP1225		2.4535	ABC transporter ATP-binding protein
VP_RS06130	VP1263		0.4242	phosphoribosylaminoimidazolesuccinocarboxamide synthase
VP_RS06135	VP1264		4.7582	DNA helicase
VP_RS06140	VP1265		3.219	hypothetical protein
VP_RS06155	VP1268		2.091	DUF2786 domain-containing protein
VP_RS06255	VP1287		0.412	outer membrane lipoprotein-sorting protein
VP_RS06305	VP1298	cdd	2.7949	cytidine deaminase
VP_RS06400	VP1318		2.5711	hypothetical protein
VP_RS06405	VP1319		3.1601	polysaccharide pyruvyl transferase family protein
VP_RS06415	VP1321		2.0006	NAD-dependent epimerase/dehydratase family protein
VP_RS06455	VP1329		0.1951	aldehyde dehydrogenase (NADP(+))
VP_RS06460	VP1330		0.2148	4-hydroxyproline epimerase
VP_RS06470	VP1332		0.1338	polyamine ABC transporter substrate-binding protein
VP_RS06475	VP1333		0.2652	ornithine cyclodeaminase family protein
VP_RS06480	VP1335		0.3759	dihydrodipicolinate synthase family protein
VP_RS06490	VP1337		0.3455	ABC transporter permease
VP_RS06510	VP1342		0.4946	aminopeptidase P family protein
VP_RS06520	VP1344		0.1513	ATP-binding cassette domain-containing protein
VP_RS06535	VP1347		0.3831	peptide ABC transporter substrate-binding protein
VP_RS06545	VP1349	hppD	2.5523	4-hydroxyphenylpyruvate dioxygenase
VP_RS06615	VP1361		4.9676	MlaE family lipid ABC transporter permease subunit
VP_RS06715	VP1380		0.399	YjjI family glycine radical enzyme
VP_RS06850	VP1410		2.7918	hypothetical protein
VP_RS06865	VP1413	tssK	0.4735	type VI secretion system baseplate subunit TssK
VP_RS06910	VP1422		2.3991	2OG-Fe(II) oxygenase
VP_RS06925	VP1426		0.4893	aromatic amino acid transporter
VP_RS06940	VP1430		2.1345	hypothetical protein
VP_RS06955	VP1434		16.8362	type II secretion system GspH family protein
VP_RS07020	VP1447		0.2192	dimethyl sulfoxide reductase subunit A
VP_RS07025	VP1448	dmsB	0.3282	dimethylsulfoxide reductase subunit B
VP_RS07030	VP1449		0.3199	dimethyl sulfoxide reductase anchor subunit
VP_RS07035	VP1450		0.3291	molecular chaperone TorD family protein
VP_RS07040	VP1451		0.2463	4Fe-4S binding protein
VP_RS07075	VP1458		0.2427	sugar transferase
VP_RS07100	VP1464		0.3614	O-antigen ligase family protein
VP_RS07330	VP1514	fdh3B	0.4332	formate dehydrogenase FDH3 subunit beta
VP_RS07345	VP1517		3.005	RHS domain-containing protein
VP_RS07355	VP1521		2.1448	immunity 49 family protein
VP_RS07405	VP1530		2.3153	hypothetical protein
VP_RS07605	VP1577		0.187	hypothetical protein
VP_RS07640	VP1586		7.4169	helix-turn-helix domain-containing protein
VP_RS07670	VP1591	fabA	0.4875	bifunctional 3-hydroxydecanoyl-ACP dehydratase/trans-2-decenoyl-ACP isomerase
VP_RS07700	VP1599		2.3137	cell division protein ZapC
VP_RS07835	VP1628		0.3764	methyl-accepting chemotaxis protein
VP_RS07855	VP1632		0.4731	OmpA family protein
VP_RS07860	VP1633		2.3707	tandem-95 repeat protein
VP_RS07865	VP1634		4.6264	TolC family outer membrane protein
VP_RS07870	VP1635		3.0052	OmpA family protein
VP_RS07900	VP1641		3.2933	NUDIX domain-containing protein
VP_RS07910	VP1643		2.2435	GNAT family N-acetyltransferase
VP_RS07940	VP1649		2.0924	GntR family transcriptional regulator
VP_RS07985	VP1658	vcrH	0.2925	SycD/LcrH family type III secretion system chaperone VcrH
VP_RS08005	VP1662	vcrD	0.4933	SctV family type III secretion system export apparatus subunit VcrD
VP_RS08030	VP1667	vopN	0.4496	SctW family type III secretion system gatekeeper subunit VopN
VP_RS08035	VP1668	vscN	0.3643	SctN family type III secretion system ATPase VscN
VP_RS08045	VP1670	vscP	0.4003	type III secretion system needle length determinant VscP
VP_RS08050	VP1671	vscQ	0.3053	SctQ family type III secretion system cytoplasmic ring protein VscQ
VP_RS08080	VP1677		0.3884	alpha/beta hydrolase
VP_RS08095	VP1680	vopQ	0.4108	type III secretion system effector VopQ
VP_RS08100	VP1682	vecA	0.4438	CesT family type III secretion system chaperone VecA
VP_RS08105	VP1683	vopR	0.3349	type III secretion system effector VopR
VP_RS08115	VP1686	vopS	0.479	T3SS effector adenosine monophosphate-protein transferase VopS
VP_RS08120	VP1687		0.1873	CesT family type III secretion system chaperone
VP_RS08135	VP1690	vscJ	0.3794	SctJ family type III secretion inner membrane ring lipoprotein Vsc
VP_RS08170	VP1696	vscC	0.2736	SctC family type III secretion system outer membrane ring subunit VscC
VP_RS08215	VP1706		0.4177	hypothetical protein
VP_RS08365	VP1736		0.1703	LTA synthase family protein
VP_RS08385	VP1741		3.2986	sodium:alanine symporter family protein
VP_RS08425	VP1752	pilW	3.9641	type IV pilus biogenesis/stability protein PilW
VP_RS08460	--		2.4995	hypothetical protein
VP_RS08510	VP1770		2.029	manganese-dependent inorganic pyrophosphatase
VP_RS08595	VP1791		2.0362	hypothetical protein
VP_RS08635	VP1798		2.0371	VOC family protein
VP_RS08650	VP1801		2.3263	hypothetical protein
VP_RS08665	--		3.8436	DUF3265 domain-containing protein
VP_RS08690	--		2.132	antibiotic biosynthesis monooxygenase
VP_RS08765	VP1817		2.0116	hypothetical protein
VP_RS08770	--		2.8329	DUF3265 domain-containing protein
VP_RS08795	VP1823		3.1108	hypothetical protein
VP_RS08820	VP1826		2.0984	DUF1669 domain-containing protein
VP_RS08840	VP1828		2.4992	nicotinamide mononucleotide transporter
VP_RS08855	VP1830		5.1548	type II toxin-antitoxin system mRNA interferase toxin%2C RelE/StbE family
VP_RS08930	VP1841		2.0002	hypothetical protein
VP_RS08935	--		2.6438	DUF3265 domain-containing protein
VP_RS08955	VP1844		2.7063	GNAT family N-acetyltransferase
VP_RS08960	VP1845		2.0382	hypothetical protein
VP_RS08965	VP1847		2.2887	DUF1311 domain-containing protein
VP_RS08970	VP1848		2.1158	hypothetical protein
VP_RS08980	VP1849		2.1101	hypothetical protein
VP_RS08990	VP1850		2.1297	GNAT family N-acetyltransferase
VP_RS09000	VP1851		2.1165	EcsC family protein
VP_RS09020	--		2.2949	HIT family protein
VP_RS09055	VP1860		3.7216	ClbS/DfsB family four-helix bundle protein
VP_RS09080	VP1864		2.2456	VOC family protein
VP_RS09170	VP1883	queD	2.0187	6-carboxytetrahydropterin synthase QueD
VP_RS09180	VP1888		2.5996	hypothetical protein
VP_RS09185	VP1889		4.2415	cold-shock protein
VP_RS09190	VP1890	rnr	2.714	ribonuclease R
VP_RS09200	VP1892		0.4191	methyl-accepting chemotaxis protein
VP_RS09210	VP1894		2.2137	hypothetical protein
VP_RS09250	VP1904		0.425	methyl-accepting chemotaxis protein
VP_RS09285	VP1911		0.3296	TRAP transporter substrate-binding protein
VP_RS09290	VP1912		2.1829	hypothetical protein
VP_RS09310	VP1916		4.2425	L%2CD-transpeptidase family protein
VP_RS09425	VP1940	nspC	0.4456	carboxynorspermidine decarboxylase
VP_RS09500	VP1952		4.8364	calcium-binding protein
VP_RS09515	VP1955		12.7088	trp operon leader peptide
VP_RS09620	VP1979		3.5421	EAL domain-containing protein
VP_RS09645	VP1985		2.0201	leucine-rich repeat-containing serine/threonine-protein kinase
VP_RS09695	VP1995		0.2472	ABC transporter ATP-binding protein
VP_RS09700	VP1996		0.2647	ABC transporter permease
VP_RS09705	VP1997		0.3188	ABC transporter permease
VP_RS09710	VP1998		0.2191	TolC family protein
VP_RS09715	VP1999		0.2064	efflux RND transporter periplasmic adaptor subunit
VP_RS09730	VP2002		3.771	class I SAM-dependent methyltransferase
VP_RS09735	VP2003		3.3235	methyltransferase
VP_RS09745	VP2005		0.4432	protein disulfide oxidoreductase
VP_RS09775	VP2011		0.247	4Fe-4S dicluster domain-containing protein
VP_RS09795	VP2016		0.3036	c-type cytochrome
VP_RS09885	VP2034	imuA	2.1571	translesion DNA synthesis-associated protein ImuA
VP_RS09895	VP2036		2.0503	error-prone DNA polymerase
VP_RS09910	VP2039	pyk	0.4867	pyruvate kinase
VP_RS09990	VP2055	fabD	0.4846	ACP S-malonyltransferase
VP_RS10090	VP2075	dusC	2.2942	tRNA dihydrouridine(16) synthase DusC
VP_RS10105	VP2078		0.4895	ABC transporter ATP-binding protein
VP_RS10110	VP2079		0.4849	ABC transporter permease
VP_RS10225	VP2102	rsxA	2.1509	electron transport complex subunit RsxA
VP_RS10300	VP2119		0.4197	hypothetical protein
VP_RS10315	VP2122		2.9619	YchE family NAAT transporter
VP_RS10380	VP2134		2.5511	hypothetical protein
VP_RS10385	VP2135		2.0485	hypothetical protein
VP_RS10395	VP2137		2.8433	hypothetical protein
VP_RS10400	VP2138		2.1257	hypothetical protein
VP_RS10505	VP2162		0.485	hypothetical protein
VP_RS10535	VP2169		2.5307	YcgN family cysteine cluster protein
VP_RS10545	VP2171		2.7411	YkgJ family cysteine cluster protein
VP_RS10570	VP2176	aqpZ	3.1086	aquaporin Z
VP_RS10655	VP2194	fabB	0.353	beta-ketoacyl-ACP synthase I
VP_RS10680	VP2201		3.5903	trimeric intracellular cation channel family protein
VP_RS10700	VP2205	sixA	0.4854	phosphohistidine phosphatase SixA
VP_RS10815	VP2228		0.4925	chemotaxis response regulator protein-glutamate methylesterase
VP_RS10820	VP2229		0.4863	chemotaxis protein CheA
VP_RS10880	VP2241	fliN	0.2931	flagellar motor switch protein FliN
VP_RS10895	VP2244		0.4762	flagellar hook-length control protein FliK
VP_RS10900	VP2245	fliJ	0.4865	flagella biosynthesis chaperone FliJ
VP_RS10945	VP2254	fliS	0.339	flagellar export chaperone FliS
VP_RS10955	VP2256	fliD	0.3596	flagellar filament capping protein FliD
VP_RS10960	VP2257	flaG	0.2593	flagellar protein FlaG
VP_RS10965	VP2258		0.454	flagellin
VP_RS10970	VP2259		0.3478	flagellin
VP_RS10975	VP2261		0.4323	flagellin
VP_RS10985	VP2263		2.0396	DUF2919 domain-containing protein
VP_RS11020	VP2271		0.3934	DUF2897 family protein
VP_RS11065	VP2280	wrbA	0.4496	NAD(P)H:quinone oxidoreductase
VP_RS11265	VP2321		0.3865	DUF3461 family protein
VP_RS11335	VP2335		2.112	YaeP family protein
VP_RS11345	VP2337		39.7409	sodium-dependent transporter
VP_RS11370	VP2342	dinB	2.2948	DNA polymerase IV
VP_RS11490	VP2366		2.2753	sensor domain-containing diguanylate cyclase
VP_RS11520	VP2372		3.3249	hypothetical protein
VP_RS11575	VP2385		0.3352	aquaporin
VP_RS11580	VP2386	glpK	0.2786	glycerol kinase GlpK
VP_RS11590	VP2388	glpD	0.34	glycerol-3-phosphate dehydrogenase
VP_RS11610	VP2392		0.444	tRNA-binding protein
VP_RS11620	VP2394		0.2427	MFS transporter
VP_RS11625	VP2395		0.4885	cellulase family glycosylhydrolase
VP_RS11635	VP2397	galM	0.4675	galactose-1-epimerase
VP_RS11645	VP2399		0.3941	UDP-glucose--hexose-1-phosphate uridylyltransferase
VP_RS11660	VP2403	ebgA	0.3176	beta-galactosidase subunit alpha
VP_RS11810	VP2435	deoA	2.4405	thymidine phosphorylase
VP_RS11815	VP2436	deoC	2.2911	deoxyribose-phosphate aldolase
VP_RS11820	VP2437		2.0551	NupC/NupG family nucleoside CNT transporter
VP_RS11845	VP2442		2.0711	DNA polymerase III subunit psi
VP_RS11850	VP2443		3.1766	hypothetical protein
VP_RS12110	VP2494		2.1046	YacL family protein
VP_RS12170	VP2509		0.2926	LpxL/LpxP family Kdo(2)-lipid IV(A) lauroyl/palmitoleoyl acyltransferasee
VP_RS12235	VP2523		3.4947	pilin
VP_RS12340	VP2544	oadA	0.4098	sodium-extruding oxaloacetate decarboxylase subunit alpha
VP_RS12465	VP2560	ftsB	2.0932	cell division protein FtsB
VP_RS12595	VP2590		2.3784	cell division protein ZapA
VP_RS12600	--	ssrS	0.0714	6S RNA
VP_RS12690	VP2609	endA	0.3185	deoxyribonuclease I
VP_RS12795	VPt064		0.2712	tRNA-Thr
VP_RS12865	VPr007	rrf	0.0371	5S ribosomal RNA
VP_RS13000	VP2650	rraB	2.2671	ribonuclease E inhibitor RraB
VP_RS13010	VP2653		0.3678	ornithine carbamoyltransferase
VP_RS13025	VP2655		0.2879	aspartate carbamoyltransferase regulatory subunit
VP_RS13160	VP2683		0.327	PhoH family protein
VP_RS13230	VP2697		2.5996	hypothetical protein
VP_RS13295	VP2710		4.6114	helix-turn-helix transcriptional regulator
VP_RS13320	VP2715	lysC	0.1503	lysine-sensitive aspartokinase 3
VP_RS13390	VP2725	pspG	0.1869	envelope stress response protein PspG
VP_RS13435	VP2736		2.1997	DUF481 domain-containing protein
VP_RS13520	VP2753		0.3912	redoxin family protein
VP_RS13540	VP2758	argB	0.2593	acetylglutamate kinase
VP_RS13545	VP2759	argC	0.4347	N-acetyl-gamma-glutamyl-phosphate reductase
VP_RS13555	VP2761	ppc	0.4886	phosphoenolpyruvate carboxylase
VP_RS13590	VP2768	bfr	2.3065	bacterioferritin
VP_RS13720	VP2796	astA	0.3718	arginine N-succinyltransferase
VP_RS13735	VP2799		2.3062	ExeM/NucH family extracellular endonuclease
VP_RS13775	VP2811		0.3388	sel1 repeat family protein
VP_RS13920	VP2827		0.4418	methyl-accepting chemotaxis protein
VP_RS14070	VP2860		0.3666	superoxide dismutase
VP_RS14100	VP2866		0.4536	response regulator transcription factor
VP_RS14120	VP2870		0.311	hypothetical protein
VP_RS14130	VP2873		0.4814	class II fumarate hydratase
VP_RS14165	VP2880		0.4445	acetyl-CoA carboxylase biotin carboxyl carrier protein
VP_RS14170	VP2881	accC	0.2277	acetyl-CoA carboxylase biotin carboxylase subunit
VP_RS14185	VP2885	fis	2.2885	DNA-binding transcriptional regulator Fis
VP_RS14215	VPt096		0.0248	tRNA-Asp
VP_RS14275	VP2891	cadB	0.2374	cadaverine/lysine antiporter
VP_RS14295	VP2896	purH	0.4202	bifunctional phosphoribosylaminoimidazolecarboxamide formyltransferase/IMP cyclohydrolase
VP_RS14300	VP2898	purD	0.1895	phosphoribosylamine--glycine ligase
VP_RS14390	VP2917		6.2324	hypothetical protein
VP_RS14395	VP2918		4.9672	hypothetical protein
VP_RS14455	VPt101		0.4556	tRNA-Thr
VP_RS14855	VP2999		0.44	hypothetical protein
VP_RS14910	VP3011	ggt	0.3031	gamma-glutamyltransferase
VP_RS14945	VP3019		0.4618	multidrug effflux MFS transporter
VP_RS15065	VP3037		0.3246	5-(carboxyamino)imidazole ribonucleotide synthase
VP_RS15105	VP3045	trkA	0.4799	Trk system potassium transporter TrkA
VP_RS15110	VP3046		0.4168	TrkH family potassium uptake protein
VP_RS15115	VP3047		0.4256	DUF3157 family protein
VP_RS15160	VP3057		2.5526	YifB family Mg chelatase-like AAA ATPase
VP_RS15165	VP3058		0.4424	acetolactate synthase 2 catalytic subunit
VP_RS15175	VP3060	ilvE	0.3337	branched-chain-amino-acid transaminase
VP_RS15180	VP3061	ilvD	0.3115	dihydroxy-acid dehydratase
VP_RS15185	VP3062	ilvA	0.4146	threonine ammonia-lyase%2C biosynthetic
VP_RS15195	VP3064		0.4691	Bcr/CflA family multidrug efflux MFS transporter
VP_RS15215	VP3068	atpC	0.4668	F0F1 ATP synthase subunit epsilon
VP_RS15290	VPA0003		0.4012	ABC transporter ATP-binding protein
VP_RS15340	VPA0015		0.0676	ABC transporter ATP-binding protein
VP_RS15450	VPA0042		0.413	pirin family protein
VP_RS15455	VPA0043		0.4997	DoxX family protein
VP_RS15500	VPA0053		0.2375	TetR/AcrR family transcriptional regulator
VP_RS15505	VPA0054		0.2345	alpha/beta hydrolase
VP_RS15575	VPA0069		2.3234	oxidoreductase
VP_RS15580	VPA0070	fghA	0.3856	S-formylglutathione hydrolase
VP_RS15600	VPA0074		0.4794	DNA polymerase III subunit epsilon
VP_RS15605	VPA0075		0.2723	CBS domain-containing protein
VP_RS15635	VPA0081		0.4118	alpha/beta hydrolase
VP_RS15715	VPA0097		0.3658	HlyD family secretion protein
VP_RS15720	VPA0098		0.2942	multidrug efflux MFS transporter
VP_RS15785	VPA0111		0.4236	DUF924 domain-containing protein
VP_RS15805	VPA0116		0.2394	GntP family permease
VP_RS15830	VPA0121		4.2956	prepilin-type N-terminal cleavage/methylation domain-containing protein
VP_RS15850	VPA0125		0.3839	glucose 1-dehydrogenase
VP_RS15860	VPA0127		2.0428	NapC/NirT family cytochrome c
VP_RS15995	VPA0148		2.1744	response regulator transcription factor
VP_RS16095	VPA0168	emrD	3.0691	multidrug efflux MFS transporter EmrD
VP_RS16195	VPA0192		0.1829	tryptophanase
VP_RS16210	VPA0195		2.9918	NupC/NupG family nucleoside CNT transporter
VP_RS16265	VPA0206		0.4244	DUF2256 domain-containing protein
VP_RS16340	VPA0221		0.4423	carbonic anhydrase family protein
VP_RS16345	VPA0222		0.3758	porin
VP_RS16445	VPA0242		0.112	porin family protein
VP_RS16450	VPA0243		0.2221	VirK/YbjX family protein
VP_RS16475	VPA0250		2.5496	aminoglycoside phosphotransferase family protein
VP_RS16480	VPA0251		0.4478	LysR family transcriptional regulator
VP_RS16485	VPA0252		0.2447	hypothetical protein
VP_RS16505	VPA0256		4.2974	hypothetical protein
VP_RS16525	VPA0261		0.4232	flagellar export chaperone FlgN
VP_RS16550	VPA0266	flgD	0.084	flagellar hook assembly protein FlgD
VP_RS16555	VPA0267	flgE	0.3687	flagellar basal body protein FlgE
VP_RS16570	VPA0270	flgH	0.4564	flagellar basal body L-ring protein FlgH
VP_RS16625	VPA0282		0.3982	LruC domain-containing protein
VP_RS16650	--		0.4757	hypothetical protein
VP_RS16750	VPA0307		0.4753	nicotinamidase
VP_RS16800	VPA0318		0.1164	MipA/OmpV family protein
VP_RS16815	VPA0323		0.4257	NifB/NifX family molybdenum-iron cluster-binding protein
VP_RS16835	VPA0328		0.3589	elongation factor G
VP_RS16840	VPA0329	ycjG	0.4921	L-Ala-D/L-Glu epimerase
VP_RS16900	VPA0345		0.12	hypothetical protein
VP_RS16905	VPA0347		3.4065	hypothetical protein
VP_RS16910	VPA0348		2.2041	hypothetical protein
VP_RS16965	VPA0359		2.7552	helix-turn-helix transcriptional regulator
VP_RS16970	VPA0360		2.5258	GGDEF domain-containing protein
VP_RS16975	VPA0361		3.656	hypothetical protein
VP_RS16985	VPA0363		7.3512	efflux RND transporter permease subunit
VP_RS16990	VPA0364		5.539	efflux RND transporter periplasmic adaptor subunit
VP_RS17010	VPA0368	tyrS	2.7578	tyrosine--tRNA ligase
VP_RS17105	VPA0389		0.1197	hypothetical protein
VP_RS17120	VPA0392		2.4246	diguanylate cyclase
VP_RS17140	VPA0396		2.0039	DUF4156 domain-containing protein
VP_RS17145	VPA0397		2.4272	hypothetical protein
VP_RS17230	VPA0417		0.4558	hypothetical protein
VP_RS17250	VPA0421		0.3566	heme ABC transporter ATP-binding protein
VP_RS17375	VPA0447		2.3999	patatin-like phospholipase family protein
VP_RS17400	VPA0452		2.5026	cytochrome b
VP_RS17415	VPA0456		2.4617	hydrogen peroxide-inducible genes activator
VP_RS17420	VPA0457		3.9352	hypothetical protein
VP_RS17425	VPA0458		9.0355	hypothetical protein
VP_RS17430	VPA0459		2.0039	M9 family metallopeptidase
VP_RS17440	VPA0461		2.4419	alpha-amylase family protein
VP_RS17535	VPA0480		0.2759	CusA/CzcA family heavy metal efflux RND transporter
VP_RS17540	VPA0481		0.1599	efflux RND transporter periplasmic adaptor subunit
VP_RS17545	VPA0482		0.2175	TolC family protein
VP_RS17550	VPA0484		0.4446	hypothetical protein
VP_RS17555	VPA0485	fdhF	0.4206	formate dehydrogenase subunit alpha
VP_RS17600	VPA0494		0.4856	YbhB/YbcL family Raf kinase inhibitor-like protein
VP_RS17625	VPA0500		0.2456	PTS sugar transporter subunit IIA
VP_RS17630	VPA0501		0.1765	PTS mannitol transporter subunit IICB
VP_RS17635	VPA0502		0.3604	zinc-binding dehydrogenase
VP_RS17650	VPA0505		0.392	phosphatase
VP_RS17680	VPA0511		0.146	methyl-accepting chemotaxis protein
VP_RS17710	VPA0518		2.4444	GGDEF domain-containing phosphodiesterase
VP_RS17720	VPA0520		2.5599	multidrug effflux MFS transporter
VP_RS17725	VPA0521		2.2338	hypothetical protein
VP_RS17740	VPA0526		5.8089	porin
VP_RS17745	VPA0527		3.5542	porin
VP_RS17755	VPA0529		0.3961	AzlD domain-containing protein
VP_RS17785	VPA0536	coxB	4.8159	cytochrome c oxidase subunit II
VP_RS17840	VPA0548		0.321	OmpA family protein
VP_RS17925	VPA0566	yiaY	2.997	L-threonine dehydrogenase
VP_RS17945	--		3.2033	hypothetical protein
VP_RS17950	--		2.1184	hypothetical protein
VP_RS18000	VPA0582		2.1532	DUF3820 family protein
VP_RS18060	VPA0594		2.7021	EAL domain-containing protein
VP_RS18070	VPA0596		2.6663	methyl-accepting chemotaxis protein
VP_RS18115	VPA0606		2.0058	AraC family transcriptional regulator
VP_RS18155	VPA0615		0.4836	hydroxymethylglutaryl-CoA lyase
VP_RS18215	VPA0627	cyoA	0.1082	ubiquinol oxidase subunit II
VP_RS18220	VPA0628	cyoB	0.1058	cytochrome o ubiquinol oxidase subunit I
VP_RS18225	VPA0629	cyoC	0.1481	cytochrome o ubiquinol oxidase subunit III
VP_RS18230	VPA0630	cyoD	0.1221	cytochrome o ubiquinol oxidase subunit IV
VP_RS18235	VPA0631	cyoE	0.1635	heme o synthase
VP_RS18240	VPA0632		2.0877	hypothetical protein
VP_RS18255	VPA0636	artP	0.4947	arginine ABC transporter ATP-binding protein ArtP
VP_RS18260	VPA0637		0.4064	arginine ABC transporter substrate-binding protein
VP_RS18265	VPA0638	artQ	0.466	arginine ABC transporter permease ArtQ
VP_RS18295	VPA0645		0.4386	2-oxo acid dehydrogenase subunit E2
VP_RS18335	VPA0655		2.3803	hypothetical protein
VP_RS18385	VPA0666		4.1017	YgjV family protein
VP_RS18510	VPA0692		0.4644	LysR family transcriptional regulator
VP_RS18515	VPA0693	yegS	0.3292	lipid kinase YegS
VP_RS18520	VPA0694		0.394	NirD/YgiW/YdeI family stress tolerance protein
VP_RS18540	VPA0699		0.4399	tetratricopeptide repeat protein
VP_RS18555	VPA0703		2.2298	hypothetical protein
VP_RS18575	VPA0707		0.4676	fatty acid desaturase
VP_RS18605	VPA0713		2.667	EAL domain-containing protein
VP_RS18620	VPA0716		2.3579	helix-turn-helix domain-containing protein
VP_RS18790	VPA0754		3.3361	endonuclease/exonuclease/phosphatase family protein
VP_RS19015	VPA0801	gcvP	0.1665	aminomethyl-transferring glycine dehydrogenase
VP_RS19020	VPA0802	gcvH	0.2913	glycine cleavage system protein GcvH
VP_RS19025	VPA0803		0.2568	serine hydroxymethyltransferase
VP_RS19035	VPA0805	gcvT	0.2802	glycine cleavage system aminomethyltransferase GcvT
VP_RS19040	VPA0806	vdeR	4.7376	efflux transporter transcriptional repressor VdeR
VP_RS19045	VPA0807	vmeT	58.4704	multidrug efflux RND transporter periplasmic adaptor subunit VmeT
VP_RS19050	VPA0808	vmeU	29.9526	multidrug efflux RND transporter periplasmic adaptor subunit VmeU
VP_RS19055	VPA0809	vmeV	14.795	multidrug efflux RND transporter permease subunit VmeV
VP_RS19060	VPA0810		0.3908	porin family protein
VP_RS19130	VPA0825		0.4142	ABC transporter substrate-binding protein
VP_RS19145	VPA0828		2.6253	lysoplasmalogenase
VP_RS19150	VPA0829		0.3513	iron-containing alcohol dehydrogenase
VP_RS19165	VPA0833	glgC	0.4384	glucose-1-phosphate adenylyltransferase
VP_RS19250	VPA0853		6.4461	DUF1097 domain-containing protein
VP_RS19305	VPA0863		2.2227	DUF3389 domain-containing protein
VP_RS19330	VPA0866		2.6827	isopenicillin N synthase family oxygenase
VP_RS19390	VPA0878		2.2579	diguanylate cyclase
VP_RS19515	VPA0908		0.1108	replication endonuclease
VP_RS19530	VPA0910		3.3072	helix-turn-helix domain-containing protein
VP_RS19545	VPA0912		2.0587	LysR family transcriptional regulator
VP_RS19550	VPA0914		2.2856	hypothetical protein
VP_RS19645	VPA0933		2.4759	NirD/YgiW/YdeI family stress tolerance protein
VP_RS19700	VPA0945		0.4112	YeeE/YedE family protein
VP_RS19705	VPA0946		0.4651	YeeE/YedE family protein
VP_RS19710	VPA0947		0.4244	metalloregulator ArsR/SmtB family transcription factor
VP_RS19760	VPA0959		0.0115	FdhF/YdeP family oxidoreductase
VP_RS19765	VPA0961		0.0129	LysR family transcriptional regulator
VP_RS19770	VPA0962	fdhD	0.0109	formate dehydrogenase accessory sulfurtransferase FdhD
VP_RS19775	VPA0963	uhpT	0.1628	hexose-6-phosphate:phosphate antiporter
VP_RS19780	VPA0964	uhpA	2.1743	transcriptional regulator UhpA
VP_RS19955	VPA0999	amyS	0.3809	alpha-amylase
VP_RS20010	VPA1008	viaA	0.4068	ATPase RavA stimulator ViaA
VP_RS20060	VPA1019		2.5116	phosphoglycerate mutase family protein
VP_RS20065	VPA1020		4.109	AAA family ATPase
VP_RS20085	VPA1024		5.3075	hypothetical protein
VP_RS20090	VPA1025		5.6321	PAAR domain-containing protein
VP_RS20095	VPA1026	VgrG	7.8601	type VI secretion system tip protein VgrG
VP_RS20100	VPA1027		11.277	type VI secretion system tube protein Hcp
VP_RS20105	VPA1028	tssH	3.4182	type VI secretion system ATPase TssH
VP_RS20110	VPA1029	tssG	6.5689	type VI secretion system baseplate subunit TssG
VP_RS20115	VPA1030	tssF	5.7279	type VI secretion system baseplate subunit TssF
VP_RS20120	VPA1031	tssE	7.8806	type VI secretion system baseplate subunit TssE
VP_RS20125	VPA1032		6.5029	protein of avirulence locus
VP_RS20130	VPA1033	tssC	6.7062	type VI secretion system contractile sheath large subunit
VP_RS20135	VPA1034	tssC	4.4248	type VI secretion system contractile sheath large subunit
VP_RS20140	VPA1035	tssB	5.2499	type VI secretion system contractile sheath small subunit
VP_RS20145	VPA1036	tssA	5.7994	type VI secretion system protein TssA
VP_RS20150	VPA1037		5.9019	protein phosphatase 2C domain-containing protein
VP_RS20155	VPA1038	tagF	5.2009	type VI secretion system-associated protein TagF
VP_RS20160	VPA1039	tssM	5.9351	type VI secretion system membrane subunit TssM
VP_RS20165	VPA1040	tssL	6.1359	type VI secretion system protein TssL%2C long form
VP_RS20170	VPA1041	tssK	5.887	type VI secretion system baseplate subunit TssK
VP_RS20175	VPA1042	tssJ	8.3687	type VI secretion system lipoprotein TssJ
VP_RS20180	VPA1043	tagH	6.0532	type VI secretion system-associated FHA domain protein TagH
VP_RS20185	VPA1044		7.3203	serine/threonine protein kinase
VP_RS20190	VPA1045		2.4163	response regulator
VP_RS20195	VPA1046		2.4066	hypothetical protein
VP_RS20200	--		2.0465	hypothetical protein
VP_RS20290	VPA1067		0.4108	serine transporter
VP_RS20310	VPA1072		2.0622	hypothetical protein
VP_RS20335	VPA1077		0.4318	hypothetical protein
VP_RS20345	--		3.9387	hypothetical protein
VP_RS20575	VPA1128		0.3495	acetyl/propionyl/methylcrotonyl-CoA carboxylase subunit alpha
VP_RS20580	VPA1129		0.4102	hydroxymethylglutaryl-CoA lyase
VP_RS20690	VPA1152		0.4747	long-chain fatty acid--CoA ligase
VP_RS20715	VPA1158		0.3703	acetoacetate--CoA ligase
VP_RS20720	VPA1159		0.2233	GMP reductase
VP_RS20755	VPA1166	clcA	0.4685	H(+)/Cl(-) exchange transporter ClcA
VP_RS20815	VPA1180	tal	2.3907	transaldolase
VP_RS20825	VPA1182		0.1894	methyl-accepting chemotaxis protein
VP_RS20860	VPA1190	vmeZ	2.3509	multidrug efflux RND transporter permease subunit VmeZ
VP_RS20865	VPA1191	vmeY	3.6431	multidrug efflux RND transporter periplasmic adaptor subunit VmeY
VP_RS20910	VPA1199	napA	0.3363	periplasmic nitrate reductase subunit alpha
VP_RS20915	VPA1200		0.4215	nitrate reductase cytochrome c-type subunit
VP_RS20920	VPA1201		0.4209	NapC/NirT family cytochrome c
VP_RS20945	VPA1205		2.0664	SDR family oxidoreductase
VP_RS20960	VPA1208	secF	0.2508	protein translocase subunit SecF
VP_RS20965	VPA1209	secD	0.167	protein translocase subunit SecD
VP_RS21050	VPA1227		0.2378	MATE family efflux transporter
VP_RS21185	VPA1256		2.5956	hypothetical protein
VP_RS21290	VPA1278		0.1729	hypothetical protein
VP_RS21295	VPA1279		0.1424	diacylglycerol kinase
VP_RS21300	VPA1280		0.1498	phosphoethanolamine--lipid A transferase
VP_RS21320	VPA1285		2.0566	hypothetical protein
VP_RS21350	--		2.0881	hypothetical protein
VP_RS21420	VPA1306		2.714	metal ABC transporter permease
VP_RS21450	--		2.418	hypothetical protein
VP_RS21455	--		2.0034	hypothetical protein
VP_RS21530	VPA1328		2.141	hypothetical protein
VP_RS21730	VPA1370	vopL	0.3974	type III secretion system effector VopL
VP_RS21815	VPA1392		2.592	hypothetical protein
VP_RS21850	VPA1399	malG	2.6595	maltose ABC transporter permease MalG
VP_RS21855	VPA1400	malF	2.9321	maltose ABC transporter permease MalF
VP_RS21860	VPA1401	malE	5.1417	maltose/maltodextrin ABC transporter substrate-binding protein MalE
VP_RS21865	VPA1402	malK	4.6359	maltose/maltodextrin ABC transporter ATP-binding protein MalK
VP_RS21870	VPA1403		7.7881	undecaprenyl-phosphate glucose phosphotransferase
VP_RS21875	VPA1404		6.8748	outer membrane beta-barrel protein
VP_RS21880	VPA1405		14.4001	polysaccharide export protein
VP_RS21885	VPA1406		7.9565	polysaccharide biosynthesis tyrosine autokinase
VP_RS21890	VPA1407		8.959	putative capsular polysaccharide synthesis family protein
VP_RS21895	VPA1408		5.7932	glycosyltransferase
VP_RS21900	VPA1409		7.7471	O-antigen ligase family protein
VP_RS21905	VPA1410		8.861	putative capsular polysaccharide synthesis family protein
VP_RS21910	VPA1411		7.1915	glycosyltransferase
VP_RS21915	VPA1412		4.8642	oligosaccharide flippase family protein
VP_RS21920	VPA1413		4.207	VanZ family protein
VP_RS21925	VPA1414	yqfB	2.0731	N(4)-acetylcytidine aminohydrolase
VP_RS22035	VPA1436		0.437	ABC transporter ATP-binding protein
VP_RS22070	VPA1443		3.6261	HlyD family type I secretion periplasmic adaptor subunit
VP_RS22075	VPA1444		5.4082	type I secretion system permease/ATPase
VP_RS22080	VPA1445		10.204	calcium-binding protein
VP_RS22085	VPA1446		6.2481	helix-turn-helix transcriptional regulator
VP_RS22090	VPA1447		5.7444	LuxR family transcriptional regulator
VP_RS22095	VPA1448		0.4641	chromosome segregation ATPase
VP_RS22100	VPA1449		0.345	methyl-accepting chemotaxis protein
VP_RS22160	VPA1462		0.3896	methyl-accepting chemotaxis protein
VP_RS22350	VPA1502		0.3667	carbonic anhydrase
VP_RS22380	VPA1509	tdh	0.4833	L-threonine 3-dehydrogenase
VP_RS22430	VPA1521		2.0475	hypothetical protein
VP_RS22440	VPA1523		0.3119	VOC family protein
VP_RS22445	VPA1524		0.381	PepSY domain-containing protein
VP_RS22485	VPA1532	fliJ	0.1918	flagellar export protein FliJ
VP_RS22495	VPA1534		0.4664	flagellar assembly protein H
VP_RS22500	VPA1535		0.3483	flagellar motor switch protein FliG
VP_RS22505	VPA1536	fliF	0.3883	flagellar M-ring protein FliF
VP_RS22575	VPA1550	fliD	0.3546	flagellar filament capping protein FliD
VP_RS22680	VPA1572		2.6512	type I restriction enzyme HsdR N-terminal domain-containing protein
VP_RS22705	VPA1578		3.8875	FUSC family protein
VP_RS22710	VPA1579		2.0849	TolC family protein
VP_RS22740	VPA1585		3.3768	RDD family protein
VP_RS22790	VPA1595		0.4755	alpha/beta fold hydrolase
VP_RS22840	VPA1605		2.5239	hypothetical protein
VP_RS22845	VPA1606		2.791	monooxygenase
VP_RS22895	VPA1616		3.1615	alpha-amylase
VP_RS22900	VPA1617	mtgA	2.0452	monofunctional biosynthetic peptidoglycan transglycosylase
VP_RS22910	VPA1619	malQ	2.6395	4-alpha-glucanotransferase
VP_RS22915	VPA1620		3.774	glycogen/starch/alpha-glucan phosphorylase
VP_RS22940	VPA1627		0.3065	copper chaperone PCu(A)C
VP_RS22960	VPA1631		3.2364	type IV pilin
VP_RS22990	VPA1637		0.4526	sel1 repeat family protein
VP_RS22995	VPA1638	pulA	2.4934	pullulanase-type alpha-1%2C6-glucosidase
VP_RS23010	VPA1642		2.3111	glycosidase
VP_RS23020	VPA1644		3.4963	maltoporin
VP_RS23035	VPA1647		0.4697	multidrug effflux MFS transporter
VP_RS23060	VPA1651		0.3628	methyl-accepting chemotaxis protein
VP_RS23120	VPA1663		0.4985	ABC transporter substrate-binding protein
VP_RS23155	VPA1672	araG	0.3023	L-arabinose ABC transporter ATP-binding protein AraG
VP_RS23160	VPA1673		0.3027	arabinose ABC transporter substrate-binding protein
VP_RS23175	VPA1676	araA	0.4216	L-arabinose isomerase
VP_RS23210	VPA1683	ahpC	0.4986	alkyl hydroperoxide reductase subunit C
VP_RS23215	VPA1684	ahpF	0.2722	alkyl hydroperoxide reductase subunit F
VP_RS23305	VPA1704		0.1663	TRAP transporter large permease
VP_RS23310	VPA1705		0.283	fructuronate reductase
VP_RS23315	VPA1706	uxaC	0.2599	glucuronate isomerase
VP_RS23325	VPA1708		0.4521	bifunctional 4-hydroxy-2-oxoglutarate aldolase/2-dehydro-3-deoxy-phosphogluconate aldolase
VP_RS23405	VPA1726	putA	0.4559	bifunctional proline dehydrogenase/L-glutamate gamma-semialdehyde dehydrogenase PutA
VP_RS23455	VPA1737		2.6099	mechanosensitive ion channel family protein
VP_RS23540	--		3.3911	hypothetical protein
VP_RS23570	--		2.1835	hypothetical protein
VP_RS23595	--		2.31	hypothetical protein
VP_RS23630	--		0.379	hypothetical protein
VP_RS23650	--		0.2833	hypothetical protein
VP_RS23655	--		2.0654	hypothetical protein
VP_RS23735	--		2.3323	hypothetical protein
